# Supplementary material for: Anemia and the Risk of Cognitive Impairment: An Updated Systematic Review and Meta-Analysis
Source: Brain Sci. 2021 Jun 11;11(6):777. doi: 10.3390/brainsci11060777 (PMC8231247; doi:10.3390/brainsci11060777)
Supplement: Supplementary file 1 [file brainsci-11-00777-s001.zip]

Archive with 1 entries (1 files):
- brainsci-1224016-supplementary.pdf
